# Supplementary material for: The microbial community in decaying fallen logs varies with critical period in an alpine forest
Source: PLoS One. 2017 Aug 7;12(8):e0182576. doi: 10.1371/journal.pone.0182576 (PMC5546723; doi:10.1371/journal.pone.0182576)
Supplement: S1 Table — (XLSX) [file pone.0182576.s001.xlsx]

## Sheet: Sheet1
Date	Temperture
15/8/2013	13.2708
16/8/2013	12.875
17/8/2013	11.9583
18/8/2013	11.3542
19/8/2013	11.8958
20/8/2013	11.5208
21/8/2013	12.1875
22/8/2013	12.875
23/8/2013	13.2708
24/8/2013	12.2708
25/8/2013	11.7292
26/8/2013	12.1875
27/8/2013	13.6875
28/8/2013	11.25
29/8/2013	8.7917
30/8/2013	7.2917
31/8/2013	8.5417
1/9/2013	7.5625
2/9/2013	7.9792
3/9/2013	7.0833
4/9/2013	4.6875
5/9/2013	3.7708
6/9/2013	3.5625
7/9/2013	4.1875
8/9/2013	6.0417
9/9/2013	6.2292
10/9/2013	6.5417
11/9/2013	4.3333
12/9/2013	5.2708
13/9/2013	6.2083
14/9/2013	8.0833
15/9/2013	8.375
16/9/2013	8.6667
17/9/2013	10.2917
18/9/2013	10.6667
19/9/2013	9.2917
20/9/2013	9.4792
21/9/2013	9.3542
22/9/2013	9.5833
23/9/2013	8.0625
24/9/2013	7.1875
25/9/2013	4.3958
26/9/2013	2.6667
27/9/2013	3.75
28/9/2013	3.8542
29/9/2013	5.7083
30/9/2013	6.125
1/10/2013	4.4167
2/10/2013	3.375
3/10/2013	3.3542
4/10/2013	3.4583
5/10/2013	4.2292
6/10/2013	5.7083
7/10/2013	6.2292
8/10/2013	4.6042
9/10/2013	5.6667
10/10/2013	6.3333
11/10/2013	6.8333
12/10/2013	6.7083
13/10/2013	7.5833
14/10/2013	6.125
15/10/2013	0.7292
16/10/2013	0.9583
17/10/2013	2.0417
18/10/2013	0.9583
19/10/2013	-0.1042
20/10/2013	-0.1458
21/10/2013	-0.5417
22/10/2013	-0.0417
23/10/2013	0.0625
24/10/2013	-0.4375
25/10/2013	-0.8958
26/10/2013	0.3958
27/10/2013	0.8125
28/10/2013	0.5833
29/10/2013	0.25
30/10/2013	0.9583
31/10/2013	1.25
1/11/2013	2.1667
2/11/2013	0.75
3/11/2013	0.75
4/11/2013	0.375
5/11/2013	0.7083
6/11/2013	-0.1667
7/11/2013	-0.25
8/11/2013	1.3333
9/11/2013	1.8333
10/11/2013	1.4167
11/11/2013	0.375
12/11/2013	0.5417
13/11/2013	-0.875
14/11/2013	-1.9167
15/11/2013	-2.2083
16/11/2013	-1.3958
17/11/2013	-1.3125
18/11/2013	-2.9583
19/11/2013	-2.8125
20/11/2013	-1.5208
21/11/2013	-2.8958
22/11/2013	-2.125
23/11/2013	-1.9583
24/11/2013	-5.9792
25/11/2013	-0.6875
26/11/2013	0.625
27/11/2013	-4.8958
28/11/2013	-4.9792
29/11/2013	-4.2083
30/11/2013	-3.6458
1/12/2013	-3.2917
2/12/2013	-2.5833
3/12/2013	-2.3125
4/12/2013	-2.7292
5/12/2013	-3.5833
6/12/2013	-4.2083
7/12/2013	-0.6667
8/12/2013	0.75
9/12/2013	-3.7292
10/12/2013	-3.7292
11/12/2013	-7.0625
12/12/2013	-6.1042
13/12/2013	-6.9583
14/12/2013	-7.9583
15/12/2013	-10.1667
16/12/2013	-12.3125
17/12/2013	-10.2292
18/12/2013	-9.6875
19/12/2013	-9.4792
20/12/2013	-11.3958
21/12/2013	-12.1042
22/12/2013	-9.2292
23/12/2013	-8.0625
24/12/2013	-8.0208
25/12/2013	-8.8958
26/12/2013	-9.75
27/12/2013	-10.1458
28/12/2013	-11.3542
29/12/2013	-10.25
30/12/2013	-7.9167
31/12/2013	-5.8333
1/1/2014	-2.9792
2/1/2014	-4.9792
3/1/2014	-6.875
4/1/2014	-6.7292
5/1/2014	-7.875
6/1/2014	-8.9792
7/1/2014	-8.2708
8/1/2014	-9.8333
9/1/2014	-7.125
10/1/2014	-9.3125
11/1/2014	-9
12/1/2014	-11.2917
13/1/2014	-9.8125
14/1/2014	-5.4375
15/1/2014	-4.4583
16/1/2014	-6.625
17/1/2014	-6.5625
18/1/2014	-2.75
19/1/2014	-6.375
20/1/2014	-9.125
21/1/2014	-7.0833
22/1/2014	-2.4583
23/1/2014	1.8333
24/1/2014	2.8333
25/1/2014	-3.5625
26/1/2014	-3.25
27/1/2014	-2.625
28/1/2014	-4.5833
29/1/2014	-4.4583
30/1/2014	-0.8958
31/1/2014	-0.1042
1/2/2014	-0.3333
2/2/2014	-0.125
3/2/2014	0.3125
4/2/2014	0.2083
5/2/2014	0.5
6/2/2014	-0.1875
7/2/2014	0.125
8/2/2014	-2.5417
9/2/2014	-9
10/2/2014	-10.2083
11/2/2014	-7.7083
12/2/2014	-11.7917
13/2/2014	-8.3542
14/2/2014	-5.6667
15/2/2014	-5.4792
16/2/2014	-8.875
17/2/2014	-11
18/2/2014	-8.5625
19/2/2014	-7.4583
20/2/2014	-5.125
21/2/2014	-2.3958
22/2/2014	-0.9583
23/2/2014	-1.9583
24/2/2014	-2.0208
25/2/2014	-0.5208
26/2/2014	0.2083
27/2/2014	-3.6667
28/2/2014	-1.9792
1/3/2014	-4.6042
2/3/2014	-6.3958
3/3/2014	-4.125
4/3/2014	-3.125
5/3/2014	-1.6875
6/3/2014	-6.2708
7/3/2014	-3.8125
8/3/2014	-3.5208
9/3/2014	-2.625
10/3/2014	-0.0208
11/3/2014	3.0417
12/3/2014	-2.0208
13/3/2014	-4.875
14/3/2014	-3.625
15/3/2014	-2.9167
16/3/2014	0.1667
17/3/2014	6.0208
18/3/2014	1.7292
19/3/2014	3.2917
20/3/2014	-3.1042
21/3/2014	-5.5
22/3/2014	-3.4375
23/3/2014	-3.1042
24/3/2014	-0.5625
25/3/2014	-1.7917
26/3/2014	0.1042
27/3/2014	3.0833
28/3/2014	3
29/3/2014	2.9375
30/3/2014	2.7292
31/3/2014	-0.4375
1/4/2014	-2.4167
2/4/2014	-1.1875
3/4/2014	-1.6875
4/4/2014	-1.375
5/4/2014	-2.1458
6/4/2014	-1.5625
7/4/2014	0.1042
8/4/2014	3
9/4/2014	3.5417
10/4/2014	3.4375
11/4/2014	4.7708
12/4/2014	5.1875
13/4/2014	4.5417
14/4/2014	6.2708
15/4/2014	6.3125
16/4/2014	7.2292
17/4/2014	6.3542
18/4/2014	7.3542
19/4/2014	7.2708
20/4/2014	5.0833
21/4/2014	2.5625
22/4/2014	3.3125
23/4/2014	6.7917
24/4/2014	2.0208
25/4/2014	0.9375
26/4/2014	-1
27/4/2014	0.0833
28/4/2014	0.4792
29/4/2014	0.9167
30/4/2014	3.1458
1/5/2014	4.2292
2/5/2014	2.1667
3/5/2014	3.1875
4/5/2014	-0.8333
5/5/2014	0.1042
6/5/2014	3.1458
7/5/2014	4.2292
8/5/2014	4.125
9/5/2014	4.3542
10/5/2014	4.0833
11/5/2014	5.0208
12/5/2014	7.8333
13/5/2014	8.8542
14/5/2014	4.4583
15/5/2014	1.7292
16/5/2014	3.2917
17/5/2014	6.5208
18/5/2014	8.0208
19/5/2014	8.125
20/5/2014	7.25
21/5/2014	8.125
22/5/2014	7.6042
23/5/2014	9.75
24/5/2014	9.8125
25/5/2014	7.6042
26/5/2014	5.3333
27/5/2014	3.5625
28/5/2014	4.6667
29/5/2014	5.375
30/5/2014	7.3125
31/5/2014	8.6875
1/6/2014	10.3958
2/6/2014	10.9583
3/6/2014	11.3958
4/6/2014	8.8958
5/6/2014	8.8958
6/6/2014	8.1042
7/6/2014	7.1458
8/6/2014	7.7083
9/6/2014	6.0625
10/6/2014	5.2083
11/6/2014	4.7917
12/6/2014	3.9375
13/6/2014	5.3958
14/6/2014	7.0417
15/6/2014	6
16/6/2014	7.0833
17/6/2014	8.4375
18/6/2014	9.5625
19/6/2014	8.0625
20/6/2014	6.0208
21/6/2014	6.1042
22/6/2014	5.7083
23/6/2014	6.5
24/6/2014	7.1875
25/6/2014	8.0417
26/6/2014	8.75
27/6/2014	8.5833
28/6/2014	7.6875
29/6/2014	8.1875
30/6/2014	4.5208
1/7/2014	6.1458
2/7/2014	9.3542
3/7/2014	8.1042
4/7/2014	10.25
5/7/2014	10.5
6/7/2014	10.9167
7/7/2014	11.2708
8/7/2014	12.75
9/7/2014	11.8958
10/7/2014	10.9375
11/7/2014	9.6875
12/7/2014	8.375
13/7/2014	10.1875
14/7/2014	9.9375
15/7/2014	9.1875
16/7/2014	9.6667
17/7/2014	9.0833
18/7/2014	10.0417
19/7/2014	8.9167
20/7/2014	10.4792
21/7/2014	12.1458
22/7/2014	12.4792
23/7/2014	11.75
24/7/2014	8.9167
25/7/2014	11.0625
26/7/2014	9.875
27/7/2014	9.5
28/7/2014	11.0625
29/7/2014	11.6042
30/7/2014	11.2708
31/7/2014	10.3958
1/8/2014	9.8125
2/8/2014	10.4167
3/8/2014	12.4583
4/8/2014	11.8333
5/8/2014	12.125
6/8/2014	12.3125
7/8/2014	12.5417
8/8/2014	11.8333
9/8/2014	11
10/8/2014	10.2917
11/8/2014	8.9375
12/8/2014	6.7917
13/8/2014	6.5625
14/8/2014	7.25
15/8/2014	6.875
16/8/2014	8.4583
17/8/2014	9
18/8/2014	8.4583
19/8/2014	10.4583
20/8/2014	9.6458
21/8/2014	7.3542
22/8/2014	6.4167
23/8/2014	6.1458
24/8/2014	7.4167
25/8/2014	6.0417
26/8/2014	5.9792
27/8/2014	7.625
28/8/2014	8.75
29/8/2014	9.2292
30/8/2014	9.0833
31/8/2014	8.5
1/9/2014	8.125
2/9/2014	6.0833
3/9/2014	5.875
4/9/2014	8.5417
5/9/2014	9.7083
6/9/2014	9.4167
7/9/2014	12.0417
8/9/2014	10.2708
9/9/2014	9.8958
10/9/2014	10.625
11/9/2014	11.7917
12/9/2014	10.4792
13/9/2014	9.5833
14/9/2014	10.4167
15/9/2014	8.4167
16/9/2014	7.7292
17/9/2014	7.4792
18/9/2014	7.2708
19/9/2014	8.0833
20/9/2014	8.4792
21/9/2014	7.2292
22/9/2014	7.0625
23/9/2014	3.9792
24/9/2014	6.0417
25/9/2014	7.2292
26/9/2014	7
27/9/2014	5.875
28/9/2014	6.4167
29/9/2014	6.6458
30/9/2014	6.3542
1/10/2014	6.2917
2/10/2014	6.1458
3/10/2014	4.5417
4/10/2014	3.5417
5/10/2014	2.1875
6/10/2014	4.6458
7/10/2014	6.0208
8/10/2014	5.7917
9/10/2014	7.6458
10/10/2014	6.875
11/10/2014	4.5625
12/10/2014	1.6667
13/10/2014	2.1042
14/10/2014	5.0833
15/10/2014	3.25
16/10/2014	3.2292
17/10/2014	2.0625
18/10/2014	3.1458
19/10/2014	3.5417
20/10/2014	2.5417
21/10/2014	2.8125
22/10/2014	1.7292
