# Supplementary material for: The microbial community in decaying fallen logs varies with critical period in an alpine forest
Source: PLoS One. 2017 Aug 7;12(8):e0182576. doi: 10.1371/journal.pone.0182576 (PMC5546723; doi:10.1371/journal.pone.0182576)
Supplement: S2 Table — (XLSX) [file pone.0182576.s002.xlsx]

## Sheet: Sheet1
HEARTWOOD			SAPWOOD			BARK
SP	Moisture content		SP	Moisture content		SP	Moisture content
1	0.247772		1	0.320929		1	0.28212
1	0.166675		1	0.385837		1	0.264977
1	0.207223		1	0.450745		1	0.273548
2	0.486943		2	0.214749		2	0.123542
2	0.549317		2	0.22824		2	0.105454
2	0.42457		2	0.241731		2	0.114498
3	0.59349		3	0.154308		3	0.207401
3	0.350137		3	0.193376		3	0.240868
3	0.113912		3	0.173842		3	0.240868
4	0.67699		4	0.445257		TP
4	0.803397		4	0.519292		1	0.515729
4	0.740194		4	0.523162		1	0.400309
5	0.77699		5	0.545257		1	0.446877
5	0.803397		5	0.519292		2	0.328652
5	0.740194		5	0.523162		2	0.344161
TP			TP			2	0.214169
1	0.593032		1	0.38841		3	0.190307
1	0.272908		1	0.383851		3	0.281442
1	0.428105		1	0.392968		3	0.372577
2	0.327345		2	0.39062		EG
2	0.41156		2	0.547342		1	0.590082
2	0.369452		2	0.252364		1	0.590378
3	0.63879		3	0.509567		1	0.656213
3	0.639305		3	0.468766		2	0.468666
3	0.638274		3	0.550367		2	0.636023
4	0.784299		4	0.692579		2	0.504737
4	0.778762		4	0.742892		3	0.542938
4	0.789836		4	0.642267		3	0.459131
5	0.478074		5	0.522403		3	0.385139
5	0.378074		5	0.522403		LG
5	0.578074		5	0.522403		1	0.402579
EG			EG			1	0.445577
1	0.657158		1	0.662569		1	0.39445
1	0.663649		1	0.688825		2	0.572206
1	0.705386		1	0.708249		2	0.580456
2	0.528124		2	0.661788		2	0.631336
2	0.627336		2	0.630238		3	0.546853
2	0.603012		2	0.608283		3	0.546853
3	0.666202		3	0.57754		3	0.546853
3	0.666033		3	0.510293
3	0.45031		3	0.552317
4	0.719945		4	0.800156
4	0.844215		4	0.805552
4	0.78208		4	0.802854
5	0.692354		5	0.647536
5	0.712598		5	0.636862
5	0.702476		5	0.642199
LG			LG
1	0.342209		1	0.321533
1	0.347912		1	0.305078
1	0.33367		1	0.310483
2	0.437047		2	0.326173
2	0.546381		2	0.320841
2	0.518357		2	0.331504
3	0.802551		3	0.745934
3	0.447605		3	0.577413
3	0.369095		3	0.479388
4	0.261862		4	0.21581
4	0.134674		4	0.211108
4	0.134674		4	0.211108
5	0.286643		5	0.277512
5	0.286643		5	0.277512
5	0.286643		5	0.277512
