# Supplementary material for: The microbial community in decaying fallen logs varies with critical period in an alpine forest
Source: PLoS One. 2017 Aug 7;12(8):e0182576. doi: 10.1371/journal.pone.0182576 (PMC5546723; doi:10.1371/journal.pone.0182576)
Supplement: S3 Table — (XLSX) [file pone.0182576.s003.xlsx]

## Sheet: Sheet1
HEARTWOOD					SAPWOOD					BARK
nmol/g	total	bacteria	fungal		nmol/g	total	bacteria	fungal		nmol/g	total	bacteria	fungal
Ⅰ	9.00246	8.53654	0		Ⅰ	39.1718	39.0396	0		Ⅰ	56.6232	56.4533	0
	6.68282	6.36443	0			23.7073	23.4595	0			140.749	139.855	0
	5.75439	5.06564	0			37.5786	37.4629	0			245.782	244.905	0
Ⅱ	9.48828	8.99507	0		Ⅱ	9.48682	7.9086	0		Ⅱ	52.0281	51.2144	0.115219
	8.38235	7.02793	0			16.6004	16.4548	0			35.0295	34.3946	0
	8.54718	8.25383	0			8.44786	8.44786	0			62.5368	61.764	0
Ⅲ	35.9605	35.0934	0.653612		Ⅲ	12.9609	12.9609	0		Ⅲ	29.2929	28.6344	0
	6.50963	6.0445	0			6.09295	6.09295	0			36.3684	36.1418	0
	9.63371	8.67072	0			13.9376	13.2397	0			42.1634	41.7699	0
Ⅳ	14.7896	14.416	0		Ⅳ	20.4787	19.5215	0
	6.43277	6.43277	0			8.51897	8.51897	0
	9.13095	8.31148	0			11.2771	11.1093	0		nmol/g	total	bacteria	fungal
Ⅴ	19.8325	18.0748	0		Ⅴ	45.8288	43.7169	0		Ⅰ	2.26349	1.90505	0.306693
	104.928	97.7345	0			59.9059	54.9786	0			0.902621	0.70455	0.117285
	127.476	115.842	0			35.2036	29.305	0.147483			0.953121	0.757572	0.134168
										Ⅱ	0.486178	0.448475	0.0377032
											0.436047	0.401867	0.0341798
	total	bacteria	fungal			total	bacteria	fungal			0.576886	0.542149	0.0347364
Ⅰ	0.41067	0.368577	0.0420935		Ⅰ	0.528853	0.464872	0.0639808		Ⅲ	1.16787	1.05596	0.111914
	0.250539	0.216231	0.0343081			0.255413	0.197908	0.0575047			1.03156	0.994172	0.0373855
	0.528048	0.464926	0.0631214			0.522726	0.477658	0.0450679			0.617569	0.573025	0.0445443
Ⅱ	0.246299	0.217772	0.0285266		Ⅱ	0.364484	0.330465	0.0340193
	0.549254	0.416431	0.0793121			0.235717	0.20106	0.034657
	0.418803	0.343459	0.03945			0.346429	0.297918	0.0485112		nmol/g	total	bacteria	fungal
Ⅲ	0.896283	0.833294	0.062989		Ⅲ	0.215385	0.185839	0.0295458		Ⅰ	14.2886	13.105	1.18359
	0.303434	0.232665	0.0359428			0.484001	0.443812	0.0401891			11.7005	10.5681	1.13242
	0.147849	0.115146	0.0327021			0.229273	0.194692	0.0345804			9.74343	8.502	1.24144
Ⅳ	0.184852	0.184852	0		Ⅳ	0.196735	0.196735	0		Ⅱ	2.53427	1.15172	1.38255
	0.211695	0.0680422	0			0.174015	0.174015	0			1.54784	0.513884	1.03396
	0.181687	0.181687	0			0.215976	0.215976	0			1.16275	0.378179	0.784572
Ⅴ	0.183852	0.183852	0		Ⅴ	0.237148	0.212635	0.0245133		Ⅲ	3.10052	1.60621	1.49431
	0.125806	0.125806	0			0.165415	0.165415	0			2.60944	1.47514	1.1343
	0.180687	0.180687	0			0.233578	0.211065	0.0225133			2.11837	1.34407	0.774296
	total	bacteria	fungal			total	bacteria	fungal		nmol/g	total	bacteria	fungal
Ⅰ	2.06416	1.69958	0.364582		Ⅰ	2.62723	2.22581	0.401416		Ⅰ	2.32276	1.96072	0.362038
	1.4359	1.38224	0.0536609			3.47837	2.91648	0.56189			2.32173	2.0803	0.241428
	1.58834	1.49436	0.0939789			1.23612	1.06044	0.175679			2.61647	2.30445	0.312019
Ⅱ	0.175299	0.0436723	0.131626		Ⅱ	0.382078	0.0290703	0.353008		Ⅱ	5.91099	5.23867	0.557299
	0.135806	0.0466648	0.0891409			1.2776	0.462492	0.815112			11.7747	9.26783	1.20771
	0.166348	0	0.166348			0.370447	0.0239525	0.346495			9.80496	8.98161	0.823346
Ⅲ	0.381951	0.0459385	0.336012		Ⅲ	0.529775	0.22006	0.23169		Ⅲ	5.80787	5.72214	0
	1.58468	0.809909	0.486678			0.805601	0.386933	0.337225			0.803841	0.703784	0
	0.185492	0.185492	0			1.35529	0.280497	0.949289			0.774017	0.774017	0
Ⅳ	36.0791	34.2397	1.16783		Ⅳ	13.7413	12.5929	0.459846
	29.1312	28.24	0.891139			19.8346	18.9662	0.458044
	29.2202	28.37	0.850234			13.589	12.4078	0.631703		nmol/g	total	bacteria	fungal
Ⅴ	0.982509	0.78715	0.110413		Ⅴ	18.7002	17.7892	0.580673		Ⅰ	13.2637	13.2637	0
	1.07481	0.785736	0.10413			16.818	15.7029	0.446546			16.6763	16.6763	0
	2.01481	0.825736	1.10413			19.8046	18.9562	0.398044			15.712	15.712	0
										Ⅱ	32.9048	32.9048	0
											34.1511	34.1511	0
	total	bacteria	fungal			total	bacteria	fungal			31.9807	31.9807	0
Ⅰ	0.0174366	0.0174366	0		Ⅰ	0.542593	0.542593	0		Ⅲ	39.3575	37.6353	1.72217
	0.150615	0.0928808	0			1.78777	1.60025	0.187516			30.9495	30.108	0.841518
	0.479323	0.479323	0			0.947264	0.851347	0.0959174			35.2143	34.4177	0.796685
Ⅱ	0.0281181	0.0281181	0		Ⅱ	1.98745	1.82685	0.160596
	0.892181	0.892181	0			1.81097	1.81097	0
	0.492662	0.432504	0			2.77305	2.70637	0.0666815
Ⅲ	0.36232	0.233999	0		Ⅲ	0.996631	0.913034	0.0835974
	1.84012	1.84012	0			2.36382	2.36382	0
	0.883928	0.755735	0			1.09415	1.00238	0.0917776
Ⅳ	4.27866	3.88711	0.391556		Ⅳ	3.34267	2.98676	0.355912
	1.38617	1.38617	0			1.85613	1.85613	0
	4.775	2.81722	1.95778			4.38638	4.1152	0.271182
Ⅴ	0.402569	0.402569	0		Ⅴ	5.11144	3.66125	1.45019
	0.683641	0.683641	0			5.00413	3.50225	1.50188
	0.583641	0.583641	0			4.87244	3.82225	1.05019
	total	bacteria	fungal			total	bacteria	fungal
Ⅰ	0.349786	0.349786	0		Ⅰ	3.3182	3.1488	0.1694
	0.671637	0.671637	0			5.51719	5.16321	0.353981
	0.908378	0.908378	0			2.76915	2.61417	0.154972
Ⅱ	2.39806	2.39806	0		Ⅱ	13.8577	13.8577	0
	10.723	10.723	0			20.4413	20.0763	0.364971
	2.88817	2.88817	0			15.8765	15.3681	0.508401
Ⅲ	1.61742	1.61742	0		Ⅲ	3.90944	3.90944	0
	6.65449	6.12731	0.527184			2.55276	2.55276	0
	1.62257	1.41233	0.210232			1.89521	1.89521	0
Ⅳ	8.17658	7.9947	0		Ⅳ	4.70214	4.65904	0
	4.33913	4.33913	0			1.67062	1.62199	0
	6.5782	6.5782	0			1.93108	1.87692	0
Ⅴ	1.88567	1.88567	0		Ⅴ	2.42827	2.42827	0
	2.35967	2.12505	0.23462			3.04733	2.97616	0.0711766
	2.55705	2.25518	0.301866			3.02313	2.93597	0.0871589
			0.246299
			0.495743
			0.382909
			0.175299
			0.135806
			0.248664
			0.0281181
			0.922898
			0.489454
			0.419961
			10.723
			2.88817
