# Supplementary material for: The microbial community in decaying fallen logs varies with critical period in an alpine forest
Source: PLoS One. 2017 Aug 7;12(8):e0182576. doi: 10.1371/journal.pone.0182576 (PMC5546723; doi:10.1371/journal.pone.0182576)
Supplement: S4 Table — (XLSX) [file pone.0182576.s004.xlsx]

## Sheet: Sheet1
HEARTWOOD
Decay Class	Critical Period	a 15:0	16:0	17:0	a17:0	16:1w7c	15:0	16:1w5t	18:3	i17:0	16:1w9c	18:1w7c	18:2w6,9c	20:4
I	SP	0	1	0	0	1	1	1	0	1	0	1	0	0
		0	1	1	1	1	1	1	0	0	0	1	0	0
		0	1	1	1	1	1	1	0	1	0	1	0	0
	TP	0	0	0	0	0	1	0	0	1	0	1	0	0
		0	1	0	0	0	0	0	0	1	0	1	0	0
		0	0	0	0	0	0	0	0	1	0	1	0	0
	EG	0	0	0	0	0	0	0	0	0	0	0	0	0
		0	1	0	0	1	0	0	0	0	0	0	1	0
		0	0	0	0	1	1	0	0	1	0	0	0	0
	LG	0	0	0	0	1	0	0	0	0	0	1	0	0
		0	1	0	0	1	0	0	0	0	0	1	0	0
		0	0	1	1	1	0	0	0	0	0	1	0	0
		a 15:0	16:0	17:0	a17:0	16:1w7c	15:0	16:1w5t	18:3	i17:0	16:1w9c	18:1w7c	18:2w6,9c	20:4
II	SP	0	1	0	0	1	1	1	0	1	0	1	0	0
		0	1	0	0	1	1	1	0	1	0	1	0	1
		0	1	0	0	1	1	1	0	1	1	1	0	1
	TP	0	0	0	0	0	1	0	0	0	0	1	0	0
		0	0	0	0	0	1	0	0	0	0	1	0	0
		0	0	0	0	1	0	0	0	1	0	1	0	0
	EG	0	0	0	0	0	0	0	0	0	1	0	0	0
		0	1	1	1	0	1	1	0	0	1	0	0	0
		0	1	0	0	1	1	0	0	0	0	1	1	0
	LG	0	1	0	1	1	0	0	0	0	0	1	0	0
		0	1	0	0	0	0	0	0	0	0	1	1	0
		0	1	0	0	1	0	0	0	0	0	1	0	0
		a 15:0	16:0	17:0	a17:0	16:1w7c	15:0	16:1w5t	18:3	i17:0	16:1w9c	18:1w7c	18:2w6,9c	20:4
III	SP	0	1	1	1	1	1	1	0	1	0	1	0	0
		0	1	0	0	1	1	1	0	1	0	1	0	1
		0	1	0	0	1	0	1	0	1	0	1	0	0
	TP	0	1	0	0	0	0	0	0	0	0	1	0	0
		0	1	0	0	0	0	0	0	1	0	1	0	1
		0	0	0	0	1	0	1	0	1	0	0	0	0
	EG	0	0	0	0	0	1	0	0	0	0	0	0	1
		0	1	0	0	1	1	1	0	1	1	0	0	0
		0	1	1	1	1	1	1	0	1	0	0	0	1
	LG	0	0	1	1	1	0	0	0	0	1	1	0	0
		0	1	1	1	0	0	1	0	0	1	1	1	0
		0	1	1	0	1	0	0	0	0	1	1	1	0
		a 15:0	16:0	17:0	a17:0	16:1w7c	15:0	16:1w5t	18:3	i17:0	16:1w9c	18:1w7c	18:2w6,9c	20:4
IV	SP	0	0	1	1	0	1	1	0	0	0	0	0	0
		0	0	0	0	0	0	1	0	0	0	0	1	0
		0	1	0	0	1	1	1	0	1	0	0	0	0
	TP	0	1	0	0	0	1	0	0	1	1	1	1	0
		0	1	1	0	0	1	0	0	1	1	1	0	0
		0	1	0	0	0	1	0	0	1	1	1	0	0
	EG	1	1	0	0	1	1	0	0	1	1	1	0	0
		0	1	0	0	1	1	1	0	1	0	0	0	0
		0	1	0	0	1	1	1	0	1	1	1	0	0
	LG	0	1	0	0	0	1	1	1	0	1	1	1	0
		0	1	0	0	1	0	1	0	0	1	1	0	0
		0	1	0	0	0	0	1	0	0	1	1	0	0
		a 15:0	16:0	17:0	a17:0	16:1w7c	15:0	16:1w5t	18:3	i17:0	16:1w9c	18:1w7c	18:2w6,9c	20:4
V	SP	0	0	1	1	0	1	1	0	0	0	0	0	0
		0	0	1	0	0	0	1	0	0	0	0	0	0
		0	1	0	0	1	1	1	0	1	0	0	0	0
	TP	0	1	0	0	0	1	0	0	1	0	1	1	0
		0	1	0	0	0	1	0	0	1	0	1	1	0
		0	1	0	0	0	1	0	0	1	0	1	1	0
	EG	0	1	0	0	0	0	0	0	1	0	0	0	0
		0	1	0	0	0	0	0	0	1	0	0	0	0
		0	1	0	0	0	0	0	0	1	0	0	0	0
	LG	0	1	0	1	0	0	1	0	0	1	1	0	0
		0	1	0	0	0	0	1	0	0	1	1	1	0
		0	1	1	0	1	0	1	0	0	1	1	1	0
SAPWOOD
Decay Class	Critical Period	i 15:0	a 15:0	16:0	17:0	a17:0	16:1w7c	15:0	16:1w5t	18:3	i17:0	16:1w9c	18:1w7c	18:2w6,9c	20:4
I	SP	1	0	1	1	1	1	1	1	0	1	0	1	0	0
		1	0	1	0	0	1	1	1	0	1	1	1	0	0
		1	0	1	1	1	1	1	1	0	1	0	1	0	0
	TP	1	0	1	0	0	1	0	0	0	1	1	1	0	0
		1	0	1	0	0	0	0	0	0	1	1	1	0	0
		1	0	1	0	0	0	0	0	0	1	1	1	0	0
	EG	1	0	1	0	0	0	1	1	0	0	0	0	0	0
		0	0	1	0	0	1	1	1	0	0	0	1	1	0
		0	0	1	0	0	0	1	0	0	1	0	1	0	0
	LG	0	1	1	1	1	0	0	1	0	0	1	1	1	0
		0	0	1	1	1	1	0	1	0	0	1	1	1	0
		0	0	1	1	1	1	0	1	0	0	1	1	1	0
		i 15:0	a 15:0	16:0	17:0	a17:0	16:1w7c	15:0	16:1w5t	18:3	i17:0	16:1w9c	18:1w7c	18:2w6,9c	20:4
II	SP	1	1	1	1	1	1	1	1	1	1	1	1	1	1
		0	0	1	0	0	1	1	1	0	1	0	1	0	0
		0	0	1	0	0	1	1	1	0	1	0	1	0	0
	TP	1	1	1	1	1	1	1	1	1	1	1	1	1	1
		1	1	1	1	1	1	1	1	1	1	1	1	1	1
		1	1	1	1	1	1	1	1	1	1	1	1	1	1
	EG	0	0	1	1	1	1	1	1	0	1	0	1	1	0
		0	0	1	1	1	0	1	1	0	1	0	0	0	0
		1	1	1	1	1	1	1	1	1	1	1	1	1	1
	LG	0	0	1	0	0	0	0	1	0	0	1	1	0	0
		0	0	1	0	0	0	1	1	0	0	1	1	1	0
		0	0	1	0	0	1	1	1	0	0	1	1	1	0
		i 15:0	a 15:0	16:0	17:0	a17:0	16:1w7c	15:0	16:1w5t	18:3	i17:0	16:1w9c	18:1w7c	18:2w6,9c	20:4
III	SP	0	0	1	0	0	1	1	1	0	1	0	1	0	0
		1	0	1	0	1	1	1	1	0	1	1	1	0	0
		1	0	1	0	0	1	1	1	0	1	0	1	0	0
	TP	1	0	1	0	0	0	1	0	0	1	0	1	0	1
		1	0	1	0	0	0	1	0	0	0	0	1	0	1
		1	0	1	0	0	0	0	0	0	0	0	1	0	1
	EG	0	0	1	0	0	0	0	1	0	1	0	1	0	0
		1	0	1	0	0	0	1	1	0	1	0	0	0	1
		0	0	1	0	0	0	0	1	0	1	0	1	0	0
	LG	0	0	1	0	0	1	1	1	1	0	1	1	0	0
		0	0	0	0	0	0	0	1	0	0	1	1	0	0
		0	0	1	0	0	1	0	1	0	0	1	1	0	0
		i 15:0	a 15:0	16:0	17:0	a17:0	16:1w7c	15:0	16:1w5t	18:3	i17:0	16:1w9c	18:1w7c	18:2w6,9c	20:4
IV	SP	1	1	0	0	0	1	1	1	0	1	0	1	0	0
		1	1	1	0	0	1	0	1	0	1	0	0	0	0
		0	0	0	0	0	1	1	1	1	1	0	0	0	0
	TP	1	0	1	1	1	0	1	0	0	1	1	1	1	0
		1	0	1	1	1	1	1	0	0	1	1	1	1	0
		1	0	1	0	0	0	1	0	0	1	0	1	1	0
	EG	1	1	1	0	0	0	1	0	0	1	0	1	0	0
		1	0	1	0	0	0	1	0	0	1	0	0	0	0
		0	1	1	0	0	0	1	0	0	1	0	1	0	0
	LG	0	0	1	1	1	0	0	1	1	0	1	1	0	0
		0	0	1	1	1	0	0	1	1	0	1	1	1	0
		0	0	1	1	1	0	0	1	1	0	1	1	0	0
		1	1	1	1	1	1	1	1	1	1	1	1	1	1
V	SP	1	1	0	0	0	1	1	1	0	1	0	1	0	0
		1	0	1	0	0	1	0	1	0	1	0	0	0	0
		1	1	0	0	0	1	1	1	0	1	0	1	0	0
	TP	1	0	1	1	0	0	1	0	0	1	1	1	1	0
		1	0	1	1	1	0	1	0	0	1	1	1	1	0
		1	0	1	1	1	1	1	0	0	1	1	1	1	0
	EG	0	1	1	0	0	0	1	0	0	1	1	1	0	0
		0	1	1	0	0	0	1	0	0	1	1	1	0	0
		0	1	1	0	0	0	1	0	0	1	1	1	0	0
	LG	0	0	0	0	0	0	0	1	0	0	1	1	0	0
		0	0	0	0	0	0	0	1	0	0	1	0	1	0
		0	0	0	1	1	0	0	1	0	0	1	1	1	0
BARK
Decay Class	Critical Period	i 15:0	a 15:0	16:0	17:0	a17:0	16:1w7c	15:0	16:1w5t	18:3	i17:0	16:1w9c	18:1w7c	18:2w6,9c	20:4
I	SP	1	1	1	1	1	1	1	1	0	1	1	1	1	0
		0	0	1	1	1	1	1	1	0	1	1	1	1	1
		0	0	1	1	1	1	1	1	0	1	1	1	1	0
	TP	1	0	1	1	1	1	1	0	0	1	1	1	0	0
		1	0	1	1	1	1	1	0	0	1	1	1	0	0
		1	1	1	0	1	1	1	0	0	1	1	1	0	0
	EG	0	0	1	0	1	1	1	0	0	1	1	1	0	0
		0	0	1	0	1	1	1	0	0	1	1	1	0	0
		1	0	1	1	1	0	1	0	0	1	1	1	1	0
	LG	0	0	1	0	0	0	0	1	0	0	1	1	0	0
		1	0	1	0	0	1	0	1	0	0	1	1	0	0
		0	0	1	1	1	0	0	0	0	0	1	1	0	0
		i 15:0	a 15:0	16:0	17:0	a17:0	16:1w7c	15:0	16:1w5t	18:3	i17:0	16:1w9c	18:1w7c	18:2w6,9c	20:4
II	SP	1	0	1	1	1	1	1	1	0	1	0	1	0	0
		1	1	1	0	0	1	1	1	0	1	0	1	0	0
		1	0	1	0	1	1	1	1	0	1	0	1	0	1
	TP	1	0	1	1	1	0	1	0	0	0	0	1	0	0
		1	0	1	0	0	0	1	0	0	0	0	1	1	0
		1	0	0	1	1	0	1	0	0	1	0	1	0	0
	EG	1	0	1	0	0	0	1	1	0	1	1	1	1	0
		1	1	1	1	1	1	1	0	0	1	1	1	1	0
		1	0	1	1	1	1	1	0	0	1	1	1	0	0
	LG	0	1	1	0	0	1	1	0	0	0	1	1	0	0
		0	0	1	0	0	1	1	1	0	0	1	1	0	0
		0	0	1	0	0	0	1	1	0	0	1	1	1	0
		i 15:0	a 15:0	16:0	17:0	a17:0	16:1w7c	15:0	16:1w5t	18:3	i17:0	16:1w9c	18:1w7c	18:2w6,9c	20:4
III	SP	1	0	1	1	1	1	1	1	0	1	0	1	0	0
		1	0	1	1	1	1	1	0	0	1	0	1	0	0
		0	0	1	1	1	1	1	1	0	1	0	1	0	0
	TP	1	0	1	0	0	0	1	0	1	1	0	1	0	0
		1	0	1	0	0	0	1	0	1	1	0	1	0	0
		0	0	1	0	0	0	0	0	0	1	0	1	0	0
	EG	0	1	1	0	0	0	1	1	0	1	1	1	0	1
		1	0	1	0	0	1	0	1	0	1	0	0	0	1
		0	0	1	0	0	1	0	1	0	1	0	0	0	0
	LG	0	0	1	1	1	1	0	1	0	1	0	1	1	0
		0	0	1	0	0	1	1	1	0	0	1	1	1	0
		0	1	1	0	0	1	1	0	0	0	1	1	1	0
